# Supplementary material for: New Glycosalen–Manganese(III) Complexes and RCA120 Hybrid Systems as Superoxide Dismutase/Catalase Mimetics
Source: Biomimetics (Basel). 2023 Sep 21;8(5):447. doi: 10.3390/biomimetics8050447 (PMC10527547; doi:10.3390/biomimetics8050447)
Supplement: Supplementary file 1 [file biomimetics-08-00447-s001.zip]

Archive with 1 entries (1 files):
- biomimetics-2525578-supplementary.pdf
